# Supplementary material for: A cAMP-biosensor-based assay for measuring plasma arginine–vasopressin levels
Source: Sci Rep. 2024 Apr 24;14:9453. doi: 10.1038/s41598-024-60035-4 (PMC11043374; doi:10.1038/s41598-024-60035-4)
Supplement: Supplementary file 2 — Supplementary Information 2. [file 41598_2024_60035_MOESM2_ESM.xlsx]

## Sheet: Fig1a
	Figure 1a. Percent identity matrix based on the amino acid sequences of tested mammalian V2Rs
		Platypus	Megabat	Marmoset	Human	Vervet-AGM	Naked-mole-rat	Rabbit	Rat	Cow	Pig	Horse
	Platypus	100	66.11	66.12	66.12	66.39	68.99	65.54	66.94	66.57	64.75	68.48
	Megabat	66.11	100	85.16	84.34	84.49	85.79	85.44	85.67	88.12	87.88	89.43
	Marmoset	66.12	85.16	100	91.64	90.22	85.79	87.33	88.65	84.55	84.86	88.24
	Human	66.12	84.34	91.64	100	95.11	86.07	85.71	87.84	84.28	84.59	87.96
	Vervet-AGM	66.39	84.49	90.22	95.11	100	86.03	85.05	85.56	82.79	84.47	87.57
	Naked-mole-rat	68.99	85.79	85.79	86.07	86.03	100	85.25	87.67	85.16	85.75	89.2
	Rabbit	65.54	85.44	87.33	85.71	85.05	85.25	100	88.68	85.41	82.72	88.52
	Rat	66.94	85.67	88.65	87.84	85.56	87.67	88.68	100	85.41	85.44	89.08
	Cow	66.57	88.12	84.55	84.28	82.79	85.16	85.41	85.41	100	87.03	90.73
	Pig	64.75	87.88	84.86	84.59	84.47	85.75	82.72	85.44	87.03	100	90.48
	Horse	68.48	89.43	88.24	87.96	87.57	89.2	88.52	89.08	90.73	90.48	100

## Sheet: Fig1b 1c
	Figure 1b and 1c. Concentration-response curves of tested mammalian V2Rs
	The data for mock cells and hV2R-expressing cells are shown in the two figure panels.
	Figure 1b
	cAMP accumulation		Mock			Human			Platypus			Marmoset			Cow			Horse			Rabbit
	(%FK)		#1	#2	#3	#1	#2	#3	#1	#2	#3	#1	#2	#3	#1	#2	#3	#1	#2	#3	#1	#2	#3
	Vehicle		-0.2	-0.1	-0.15	-0.27	-0.16	-0.31	-0.42	-0.18	-0.37	-0.19	-0.12	-0.25	-0.04	-0.02	-0.12	-0.05	-0.05	-0.12	-0.08	-0.07	-0.17
	AVP 1 pM		-0.1	-0.07	-0.12	1.33	1.61	1.65	8.28	7.74	8.96	3.11	3.13	3.21	2.79	2.78	3.04	4.92	3.11	3.76	3.06	4.34	4.74
	AVP 10 pM		-0.06	-0.03	-0.08	19.72	23.89	29.03	91.43	91.6	95.51	39.82	48.12	50	35.05	37.98	47.02	61.1	42.19	53.2	40.9	65.67	70.28
	AVP 100 pM		-0.04	0.03	-0.01	113.45	117.4	125.79	122.59	117.89	117.47	127.93	140.99	131.83	119.9	125.63	125.05	120.37	130.3	125.81	129.03	122.57	118.16
	AVP 1 nM		0.17	0.1	0.22	138.34	135.05	140.14	112.18	102.95	113.69	142.64	150.89	139.45	123.89	136.29	135.54	118.69	139.9	133.9	131.22	118.13	124.71
	AVP 10 nM		0.3	0.15	0.45	132.73	125.01	135.49	117.15	111.63	113.59	139.42	152.23	143.66	124.82	132.56	133.58	112.56	138.4	127.32	134.59	113.68	114.57
	AVP 100 nM		0.46	0.23	0.44	129.38	123.31	136.96	118.51	112.76	111.28	134.79	149.01	141.97	121.59	131.37	131.77	107.67	139.04	130.32	129.9	117.14	114.73
	FK 10 µM		100	100	100	100	100	100	100	100	100	100	100	100	100	100	100	100	100	100	100	100	100
	Figure 1c
	cAMP accumulation		Mock			Human			Vervet-AGM			Naked-Nole Rat			Rat			Megabat			Pig
	(%FK)		#1	#2	#3	#1	#2	#3	#1	#2	#3	#1	#2	#3	#1	#2	#3	#1	#2	#3	#1	#2	#3
	Vehicle		-0.2	-0.1	-0.15	-0.27	-0.16	-0.31	-0.14	-0.05	-0.17	-0.17	-0.1	-0.22	-0.02	0.02	-0.06	-0.01	0	-0.06	-0.05	-0.03	-0.09
	AVP 1 pM		-0.1	-0.07	-0.12	1.33	1.61	1.65	0.2	0.24	0.16	0.05	0.1	-0.03	1.63	1.42	1.61	0.34	0.38	0.25	1.65	1.64	1.64
	AVP 10 pM		-0.06	-0.03	-0.08	19.72	23.89	29.03	4.74	5.53	5.42	2.77	2.87	2.25	19.53	22.01	25.46	4.44	5.32	4.65	21.28	22.85	23.39
	AVP 100 pM		-0.04	0.03	-0.01	113.45	117.4	125.79	54.62	62.17	61.38	37.81	45.46	39.41	119.38	97.57	99.57	35.89	42.05	37.67	138.06	152.63	142.37
	AVP 1 nM		0.17	0.1	0.22	138.34	135.05	140.14	131.81	131.8	127.65	141.34	153.01	144.64	155.17	121.59	120.98	87.27	91.97	90.82	151.08	166.66	158.94
	AVP 10 nM		0.3	0.15	0.45	132.73	125.01	135.49	147.67	145.49	137.45	153.38	162.49	158.37	161.17	125.86	124.35	107.27	109.76	108.95	152.15	164.84	154.76
	AVP 100 nM		0.46	0.23	0.44	129.38	123.31	136.96	149.91	150.04	142.32	151.29	162.32	157.62	156.14	118.85	125.44	100.26	100.47	99.48	147.25	165.38	154.87
	FK 10 µM		100	100	100	100	100	100	100	100	100	100	100	100	100	100	100	100	100	100	100	100	100

## Sheet: Fig1d Table S1
	Figure 1d and Supplementary Table S1. pEC50 values of tested mammalian V2Rs in response to AVP stimulation
	pEC50	#1	#2	#3
	Human	10.51	10.61	10.62
	Platypus	11.41	11.45	11.47
	Marmoset	10.71	10.75	10.79
	Vervet-AGM	9.775	9.86	9.895
	Naked mole rat	9.646	9.69	9.639
	Rat	10.39	10.48	10.51
	Megabat	9.721	9.826	9.765
	Pig	10.56	10.56	10.56
	Cow	10.73	10.72	10.8
	Horse	11.09	10.74	10.89
	Rabbit	10.77	11.12	11.16

## Sheet: Fig2
	Figure 2. Modification of platypus V2R (pV2R) to reduce cross-reactivity with DDAVP
	cAMP accumulation		Mock			hV2R			pV2R			pV2R D126Y
	(%FK)		#1	#2	#3	#1	#2	#3	#1	#2	#3	#1	#2	#3
	Vehicle		0.18	0.12	0.06	0.11	0.13	0.05	0.32	0.25	0.1	0.21	0.18	0.09
	AVP 1 pM		0.16	0.11	0.18	1.56	0.99	0.61	7.73	6.1	3.19	5.48	4.35	2.38
	AVP 10 pM		0.19	0.13	0.09	19.14	13.19	8.15	81.9	74.92	47.8	74.97	62.19	35.49
	AVP 100 pM		0.18	0.12	0.12	108.09	92.81	91.68	112.84	113.74	113.81	114.03	114.1	117.03
	AVP 1 nM		0.27	0.15	0.17	122.99	116.06	122.51	116.23	116.45	116.93	113.33	124.34	122.22
	AVP 10 nM		0.27	0.18	0.2	116.51	119	122.86	111.63	111.39	115.29	110.8	119.28	117.45
	AVP 100 nM		0.25	0.16	0.12	112.93	113.02	120.46	109.25	104.62	111.84	105.03	113.17	117.91
	FK 10 µM		100	100	100	100	100	100	100	100	100	100	100	100
	cAMP accumulation		Mock			hV2R			pV2R			pV2R D126Y
	(%FK)		#1	#2	#3	#1	#2	#3	#1	#2	#3	#1	#2	#3
	Vehicle		0.13	0.18	0.04	0.18	0.14	0	0.24	0.23	-0.04	0.26	0.16	-0.05
	DDAVP 1 pM		0.16	0.19	0.05	0.72	0.57	0.44	5.62	5.08	4.28	0.38	0.26	0.06
	DDAVP 10 pM		0.17	0.21	0.05	7.28	6.77	6.15	79.97	75.55	80.55	1.85	1.35	1.01
	DDAVP 100 pM		0.24	0.2	0.07	91.58	93.05	94.23	112.81	123.5	115.54	28.5	19.44	17.31
	DDAVP 1 nM		0.19	0.19	0.15	123.82	143.55	127.78	115.63	125.12	116.71	118.71	112.44	115.03
	DDAVP 10 nM		0.22	0.17	0.22	119.37	140.98	127.39	109.45	125.19	119.69	113.63	121	127.21
	DDAVP 100 nM		0.21	0.17	0.32	112.62	136.19	120.43	103.94	116.1	111.24	102.84	114.82	118.06
	FK 10 µM		100	100	100	100	100	100	100	100	100	100	100	100

## Sheet: Fig3b
	Figure 3b. Quantification of plasma AVP concentration using the biosensor-based assay
		Plasma AVP concentration [pM]
	Sample ID	#1	#2	#3	Mean	SEM
	A	1.27	1.1	1.54	1.3	0.13
	B	2.72	2.3	2.86	2.62	0.17
	C	1.35	1.07	1.81	1.41	0.22
	D	1.24	1.07	1.78	1.36	0.21
	E	1.82	1.76	2.6	2.06	0.27
	F	2.47	2.74	3.42	2.87	0.28
	G	2.28	2.81	3.48	2.86	0.35
	H	3.18	4.21	4.48	3.95	0.4
	I	0.87	1.44	1.83	1.38	0.28
	J	0.87	0.66	0.99	0.84	0.1
	K	3.16	3.11	3.36	3.21	0.08
	L	0.46	0.47	0.74	0.56	0.09

## Sheet: Fig3c
	Figure 3c. Correlation between RIA and biosensor-based assay
	Sample ID	RIA [pM]	Biosensor [pM]
	A	0.36	1.3
	B	0.54	2.62
	C	0.37	1.41
	D	0.29	1.36
	E	0.53	2.06
	F	0.7	2.87
	G	0.68	2.86
	H	NT	3.95
	I	0.47	1.38
	J	0.43	0.84
	K	0.77	3.21
	L	0.35	0.56
		N.T. , Not tested due to insufficient volume of plasma sample

## Sheet: FigS1
	Supplementary Figure S1. Cell-surface expression levels of 11 mammalian V2Rs
		Cell-surface expression (%hV2R)
		#1	#2	#3
	Mock	0.55	0.41	0.39
	Human	100	100	100
	Platypus	42.08	41.53	49.96
	Marmoset	59.02	56.16	55.45
	Cow	64.15	67.28	87.17
	Horse	58.22	9.77	8.28
	Rabbit	8.75	46.16	51.11
	Vervet-AGM	18.12	17.66	21.89
	Naked mole rat	20.69	16.22	24.28
	Rat	16.51	13.64	16.42
	Megabat	2.64	2.71	4.4
	Pig	37.98	44.88	45.77

## Sheet: FigS2
	Supplementary Figure S2. Concentration-response curves of the biosensor assay.
	Fold-change values of the same dataset in Fig. 1b and 1c, but without standardization to the forskolin-treated condition
	The data for mock cells and hV2R-expressing cells are shown in the two figure panels.
	Figure S2a
	Fold-change		Mock			Human			Platypus			Marmoset			Cow			Horse			Rabbit
	Log AVP [M]		#1	#2	#3	#1	#2	#3	#1	#2	#3	#1	#2	#3	#1	#2	#3	#1	#2	#3	#1	#2	#3
		Vehicle	1	1	1	1	1	1	1	1	1	1	1	1	1	1	1	1	1	1	1	1	1
		-12	1.1	1.12	1.08	3.45	3.92	4.76	9.52	11.93	15.5	6.3	7.11	8.16	5.52	5.99	7.4	8.76	7.24	8.82	6.27	8.96	12.02
		-11	1.15	1.24	1.19	31.68	40.69	57.24	91.02	127.64	149.92	65.47	91.91	105.05	57.05	68.62	96.53	96.45	84.41	108.67	69.75	119.75	159.67
		-10	1.22	1.43	1.39	175.59	195.35	242.76	121.58	163.85	184.01	207.53	266.85	274.24	192.56	224.39	254.96	189.14	258.39	255.17	216.92	222.69	267.41
		-9	1.43	1.67	2.06	213.8	224.42	270.36	111.12	143.43	178.16	231.1	285.53	289.9	198.92	242.78	276.1	186.45	277.47	271.59	220.8	214.61	282.42
		-8	1.64	1.83	2.69	205.19	207.88	261.35	116.15	155.28	177.97	225.97	288.17	298.95	200.39	236.6	272.46	176.96	274.51	258.33	225.75	206.5	259.55
		-7	1.86	2.1	2.68	200.05	205.05	264.11	117.61	156.77	174.42	218.46	281.99	295.55	195.21	234.51	268.52	169.32	275.74	264.44	218.18	212.8	259.6
	Figure S2b
	Fold-change		Mock			Human			Vervet-AGM			Naked mole rat			Rat			Megabat			Pig
	Log AVP [M]		#1	#2	#3	#1	#2	#3	#1	#2	#3	#1	#2	#3	#1	#2	#3	#1	#2	#3	#1	#2	#3
		Vehicle	1	1	1	1	1	1	1	1	1	1	1	1	1	1	1	1	1	1	1	1	1
		-12	1.1	1.12	1.08	3.45	3.92	4.76	1.9	1.78	2.04	1.46	1.48	1.48	3.1	4.31	4.73	1.65	1.85	1.7	3.99	4.32	4.75
		-11	1.15	1.24	1.19	31.68	40.69	57.24	14.11	15.83	18.51	7.22	7.89	7.24	26.23	54.02	58.17	9.05	12.79	11.59	38.52	46.46	51.66
		-10	1.22	1.43	1.39	175.59	195.35	242.76	148.16	166.18	193.81	81.28	106.68	101.14	148.91	230.8	223.9	66.02	94.04	85.88	243.95	304.25	308.18
		-9	1.43	1.67	2.06	213.8	224.42	270.36	355.68	350.67	401.71	300.21	355.67	367	190.86	287.53	271.6	159.19	204.51	205.67	266.84	332.4	344.05
		-8	1.64	1.83	2.69	205.19	207.88	261.35	398.3	387.05	432.23	325.72	377.15	401.71	198.49	296.62	278.8	195.26	243.79	246.82	268.75	328.58	335.18
		-7	1.86	2.1	2.68	200.05	205.05	264.11	404.15	399.83	447.64	321.33	376.56	399.79	192.18	279.61	281.14	182.58	223.38	225.5	260.11	329.8	335.1

## Sheet: FigS3
	Supplementary Figure S3. Cell-surface expression levels of selected V2R constructs
		cell-surface expressin (%hV2R)
		#1	#2	#3	Mean	SEM
	Mock	0.33	0.51	0.4	0.41	0.05
	hV2R	100	100	100	100	0
	pV2R	36.67	39.6	44.75	40.34	2.36
	pV2R D126Y	30.15	32.86	38.79	33.93	2.55

## Sheet: FigS4
	Supplementary Figure S4. Representative standard curve of the biosensor-based assay
		Fold-over basal
	AVP [pM]	#1	#2
	0	1.58	1.53
	0.3125	1.74	1.74
	0.625	2.03	1.9
	1.25	2.49	2.42
	2.5	3.58	3.49
	5	6.06	5.9
	10	10.87	10.96
	20	23.13	23.05
	40	52.01	53.91
		This data set represents duplicates as biological replicates.

[truncated: 2 more sheets: FigS6, FigS7]
